# Supplementary material for: On and Under the Skin: Emerging Basidiomycetous Yeast Infections Caused by Trichosporon Species
Source: PLoS Pathog. 2015 Jul 30;11(7):e1004982. doi: 10.1371/journal.ppat.1004982 (PMC4520462; doi:10.1371/journal.ppat.1004982)
Supplement: S1 Table — (XLSX) [file ppat.1004982.s001.xlsx]

## Sheet: Sheet1
	Table S1 - GenBank accession numbers
Species	Authors	Year of publication	MycoBankID	Sequence accession numbers used in phylogeny
Trichosporon aquatile	L.R. Hedrick & P.D. Dupont	1968	340417	af075520, af410475,
Trichosporon asahii	Akagi ex Sugita, A. Nishikawa & Shinoda	1994	415474	af105393, ay055381,
Trichosporon asteroides	(Rischin) M. Ota	1926	456617	af075513, af444416,
Trichosporon brassicae	Nakase	1971	324990	af075521, af444436,
Trichosporon caseorum	Lopandic, Sugita, Middelhoven, Herzberg & Prillinger	2004	530086	aj31975, aj319758,
Trichosporon coremiiforme	(M. Moore) E. Guého & M.T. Sm.	1992	361473	af139983, af444434,
Trichosporon cutaneum	(Beurm., Gougerot & Vaucher bis) M. Ota	1926	122298	af075483, af444325,
Trichosporon debeurmannianum	Sugita, Takash., Nakase & Shinoda	2001	493518	ay143554, ay143556,
Trichosporon dehoogii	Middelhoven, Scorzetti & Fell	2004	370266	af444718, af444467,
Trichosporon dermatis	Sugita, Takash., Nakase & Shinoda		493520	ay143555, ay143557,
Trichosporon domesticum	Sugita, A. Nishikawa & Shinoda	1995	415314	af075512, af444414,
Trichosporon dulcitum	(Berkhout) Weijman	1979	324991	af075517, af444428,
Trichosporon faecale	(Bat. & J.S. Silveira) E. Guého & M.T. Sm.	1992	357928	af105395, af444419,
Trichosporon gamsii	Middelhoven, Scorzetti, Sigler & Fell	2004	370263	af444708, af444424,
Trichosporon gracile	(Weigmann & A. Wolff) E. Guého & M.T. Sm.	1992	357984	af105399, af444440,
Trichosporon guehoae	Middelhoven, Scorzetti & Fell	1999	461010	af105401, af410476,
Trichosporon inkin	(Oho ex M. Ota) do Carmo-Sousa & van Uden	1967	340422	af105396, af444420,
Trichosporon jirovecii	Frágner	1969	340423	af105398, af444437,
Trichosporon lactis	Lopandic, Sugita, Middelhoven, Herzberg & Prillinger	2004	530087	aj319756, aj319759,
Trichosporon laibachii	(Windisch) E. Guého & M.T. Sm.	1992	361472	af075514, af444421,
Trichosporon lignicola	(Diddens) Fell & Scorzetti	2004	370262	af363658, af444482,
Trichosporon loubieri	(Morenz) Weijman	1979	324992	af075522, af444438,
Trichosporon moniliiforme	(Weigmann & A. Wolff) E. Guého & M.T. Sm.	1992	357983	af105392, af444415,
Trichosporon montevideense	(L.A. Queiroz) E. Guého & M.T. Sm.	1992	357927	af105397, af444422,
Trichosporon mucoides	E. Guého & M.T. Sm.	1992	361474	af075515, af444423,
Trichosporon mycotoxinivorans	O. Molnár, Schatzm. & Prillinger	2004	581367	aj601388, aj601389,
Trichosporon ovoides	Behrend	1890	456627	af075523, af444439,
Trichosporon porosum	(Stautz) W.J. Middelhoven, G. Scorzetti & J.W. Fell	2001	483580	af189833, af414694,
Trichosporon scarabaeorum	Middelhoven, Scorzetti & Fell	2004	370261	af444710, af444446,
Trichosporon siamense	Nakase, Jindam., Sugita & H. Kawas.	2006	356944	ab164372,
Trichosporon smithiae	Middelhoven, Scorzetti, Sugita & Fell	2004	370260	af444706, af444397,
Trichosporon sporotrichoides	(Oorschot) Oorschot & de Hoog	1981	111985	af189885, af444470,
Trichosporon terricola	Sugita, Takash. & Nakase	2002	484487	ab086382, ab031517,
Trichosporon vadense	Middelhoven, Scorzetti & Fell	2004	370258	ay093426, ay093425,
Trichosporon veenhuisii	Middelhoven, Scorzetti & Fell	2000	464318	af105400, af414693, JN939494.1
Trichosporon wieringae	Middelhoven	2004	366725	ay315666, ay315667, JN939450.1
Trichosporon akiyoshidainum	Sugita, Takshima & Kikuchi		493511	AB180200, DQ914693, FJ746680,
Trichosporon cacaoliposimilis	J.L. Zhou, S.O. Suh & Gujjari	2011	519862	HM802134,
Trichosporon cavernicola	Sugita, Takshima & Kikuchi		493515	AB180195,
Trichosporon chiarellii	Pagnocca, Legaspe, Rodrigues & Ruivo	2010	514465	EU030272, GQ338074,
Trichosporon chiropterorum	Sugita, Takshima & Kikuchi		493516	EU833232, AB180197,
Trichosporon dohaense	Taj-Aldeen, Meis & Boekhout	2009	513091	FJ228471, FJ228475,
Trichosporon insectorum	Fuentefria, S.O. Suh, M.F. Landell, Faganello, A. Schrank, Vainstein, M. Blackw. & P. Valente	2008	510822	AY520383, KF036603,
Trichosporon japonicum	Sugita & Nakase	1998	446522	AF308657, NR_073263,
Trichosporon middelhovenii	Sugita, Takshima & Kikuchi		493526	KF488639, AB180198,
Trichosporon multisporum	G. Cochet	1940	456626	JN939471, JN943745,
Trichosporon oleaginosus	J.L. Zhou, S.O. Suh & Gujjari	2011	519863	HM802135, HM802132,
Trichosporon otae	Sugita, Takshima & Kikuchi		493529	AB180196,
Trichosporon shinodae	Sugita, Takshima & Kikuchi		493532	AB180201,
Trichosporon xylopini	Suh, Lee, Gujjari & Zhou	2010	517671	HQ005757, NR_111547, HQ005752, HQ263351, HQ005757.1
Trichosporon beigelii	(Küchenm. & Rabenh.) Vuill.	1902	432135	U26855, U26913, AY083219,
Trichosporon undulatum	Windisch	1952	307120	AF363658, AF444482, KC349938,
Trichosporon vanderwaltii	Motaung, Albertyn, Kock, C.F. Lee, S.O. Suh, M. Blackwell & C.H. Pohl	2013	564719	JF680903, JF680904, JF680903.1
